# Supplementary material for: Clinicopathologic and Molecular Characteristics of Gastrointestinal MiNENs
Source: Front Oncol. 2021 Aug 4;11:709097. doi: 10.3389/fonc.2021.709097 (PMC8371704; doi:10.3389/fonc.2021.709097)
Supplement: Supplementary file 2 [file DataSheet_1.zip]

Archive with 1 entries (1 files):
- NGS MiNEN.xlsx
