# Supplementary material for: Clinicopathologic and Molecular Characteristics of Gastrointestinal MiNENs
Source: Front Oncol. 2021 Aug 4;11:709097. doi: 10.3389/fonc.2021.709097 (PMC8371704; doi:10.3389/fonc.2021.709097)
Supplement: Supplementary file 2 [file DataSheet_1.zip › NGS MiNEN.xlsx]

## Sheet: Sheet1
site	T stage	N stage	type	Gene	AA chages		Allele frequency
stomach	1b	0	M/D adeno	TP53	p.Phe134Cys	c.401T>G	0.2942
				CCNE1	Amlification	6.11
			NET G3	TP53	p.Phe134Cys	c.401T>G	0.3592
				CCNE1	Amlification	18.86
stomach	1b	0	W/D adeno	TP53	p.Arg282Trp	c.844C>T	0.2943
			small cell NEC	TP53	p.Arg282Trp	c.844C>T	0.424
				RB1	Deletion	0.66
stomach	4a	3b	M/D adeno	ARID1A	p.Gln479Ter	c.1435C>T	0.3062
				TP53	p.Cys176Tyr	c.527G>A	0.2264
			large cell NEC	ARID1A	p.Gln479Ter	c.1435C>T	0.5565
				TP53	p.Cys176Tyr	c.527G>A	0.5629
				CCND1	Amlification	5.14
				FGF19	Amlification	6.65
				FGF3	Amlification	5.6
				CDKN2A	Deletion	0.39
				CDKN2B	Deletion	0.44
				ARID1A	p.Gln479Ter	c.1435C>T	0.1877
				TP53	p.Cys176Tyr	c.527G>A	0.1037
				KRAS	Amlification	13.72
stomach	2	2	M/D adeno	TP53	p.? (splicing site)	c.993+1G>A	0.2348
				CCNE1	Amlification	34.24
			large cell NEC	TP53	p.? (splicing site)	c.993+1G>A	0.4594
				CCNE1	Amlification	67.75
stomach	3	2	M/D adeno	TP53	p.Arg248Trp	c.742C>T	0.1135
				ATRX	Deletion	0.9
			large cell NEC	TP53	p.Arg248Trp	c.742C>T	0.6923
				ATRX	Deletion	0.94
			large cell NEC	TP53	p.Arg248Trp	c.742C>T	0.6213
				ATRX	Deletion	0.91
				TP53	p.Arg248Trp	c.742C>T	0.8022
				ATRX	Deletion	0.98
stomach	4a	1	well	TP53	p.? (splicing site)	c.673-2A>G	22.13
				ATRX	Deletion	0.83
			NET G3	TP53	p.? (splicing site)	c.673-2A>G	49.71
				MYC	Amplification	5.67
				TERT	Amplification	8.22
				RB1	Deletion	0.37
			NET G3	TP53	p.? (splicing site)	c.673-2A>G	69.3
				AKT3	Amplification	4.93
				TERT	Amplification	9.25
				RICTOR	Amplification	8.65
				FGFR1	Amplification	6.5
				RB1	Deletion	0
stomach	1b	0	well	ATRX	Deletion	0.83
			NET G3	ATRX	Deletion	0.63
rectum			well	PIK3CA	p.Gly118Asp	c.353G>A	3.59
				ATRX	Deletion	0.57
			large cell NEC	PIK3CA	p.Gly118Asp	c.353G>A	6.72
				ATRX	Deletion	0.42
stomach	4a	3	mucinous	TP53	p.Ala276Gly	c.827C>G	19.92
			small cell NEC	TP53	p.Ala276Gly	c.827C>G	27.48
anus			serrated	MYC	Amplification	16.72
				NBN	Deletion	0.43
				CDKN2A	Deletion	0
				CDKN2B	Deletion	0
				ATRX	Deletion	0.67
			large cell NEC	MYC	Amplification	70.35
				RAD50	Deletion	0.7
				CDKN2A	Deletion	0
				CDKN2B	Deletion	0
			NET G3	MYC	Amplification	97.12
				FANCD2	Deletion	0.67
				CDKN2A	Deletion	0
				CDKN2B	Deletion	0
stomach				PIK3CA	p.Glu726Lys	c.2176G>A	17.64
			large cell NEC	CTNNB1	p.Asp32His	c.94G>C	39.35
				CDKN2A	Deletion	0.78
				CDKN2B	Deletion	0.04
			large cell NEC	CTNNB1	p.Asp32His	c.94G>C	38.5
				CDKN2A	Deletion	0.53
				CDKN2B	Deletion	0
